# Supplementary material for: Insomnia, Daytime Sleepiness, and Quality of Life among 20,139 College Students in 60 Countries around the World—A 2016–2021 Study
Source: J Clin Med. 2023 Jan 15;12(2):692. doi: 10.3390/jcm12020692 (PMC9866097; doi:10.3390/jcm12020692)
Supplement: Supplementary file 1 [file jcm-12-00692-s001.zip]

Archive with 1 entries (1 files):
- jcm-2144818-supplementary.pdf
